# Supplementary material for: Parametric Drug Release Optimization of Anti-Inflammatory Drugs by Gold Nanoparticles for Topically Applied Ocular Therapy
Source: Int J Mol Sci. 2022 Dec 19;23(24):16191. doi: 10.3390/ijms232416191 (PMC9786640; doi:10.3390/ijms232416191)
Supplement: Supplementary file 1 [file ijms-23-16191-s001.zip]

Archive with 1 entries (1 files):
- ijms-2068364-supplementary.pdf
